# Supplementary material for: Rapid Biosensor of SARS-CoV-2 Using Specific Monoclonal Antibodies Recognizing Conserved Nucleocapsid Protein Epitopes
Source: Viruses. 2022 Jan 27;14(2):255. doi: 10.3390/v14020255 (PMC8879994; doi:10.3390/v14020255)
Supplement: Supplementary file 1 [file viruses-14-00255-s001.zip]

Archive with 1 entries (1 files):
- viruses-1531022-supplementary.pdf
